# Supplementary material for: Repeated Administrations of Polyphenolic Extracts Prevent Chronic Reflexive and Non-Reflexive Neuropathic Pain Responses by Modulating Gliosis and CCL2-CCR2/CX3CL1-CX3CR1 Signaling in Spinal Cord-Injured Female Mice
Source: Int J Mol Sci. 2025 Apr 2;26(7):3325. doi: 10.3390/ijms26073325 (PMC11989601; doi:10.3390/ijms26073325)
Supplement: Supplementary file 1 [file ijms-26-03325-s001.zip]

Archive with 1 entries (1 files):
- ijms-3555782-supplementary.pdf
